# Supplementary material for: Chromium Catalysts for Selective Ethylene Oligomerization Featuring Binuclear PNP Ligands
Source: Molecules. 2024 May 6;29(9):2158. doi: 10.3390/molecules29092158 (PMC11085890; doi:10.3390/molecules29092158)
Supplement: Supplementary file 1 [file molecules-29-02158-s001.zip]

Archive with 1 entries (1 files):
- molecules-2947232-supplementary.pdf
